# Supplementary material for: Reduced monocyte and macrophage TNFSF15/TL1A expression is associated with susceptibility to inflammatory bowel disease
Source: PLoS Genet. 2018 Sep 10;14(9):e1007458. doi: 10.1371/journal.pgen.1007458 (PMC6130856; doi:10.1371/journal.pgen.1007458)
Supplement: S1 Data — (ZIP) [file pgen.1007458.s018.zip]

Archive with 15 entries (12 files):
- S1 Data/
- S1 Data/ASE_data.txt
- __MACOSX/
- __MACOSX/S1 Data/
- __MACOSX/S1 Data/._ASE_data.txt
- S1 Data/cross-over_ASE_data.txt
- __MACOSX/S1 Data/._cross-over_ASE_data.txt
- S1 Data/eQTL_qPCR_data.txt
- __MACOSX/S1 Data/._eQTL_qPCR_data.txt
- S1 Data/secreted_protein.txt
- __MACOSX/S1 Data/._secreted_protein.txt
- S1 Data/surface_protein.txt
- __MACOSX/S1 Data/._surface_protein.txt
- S1 Data/T_cell_activation.txt
- __MACOSX/S1 Data/._T_cell_activation.txt
