# Supplementary material for: Reduced monocyte and macrophage TNFSF15/TL1A expression is associated with susceptibility to inflammatory bowel disease
Source: PLoS Genet. 2018 Sep 10;14(9):e1007458. doi: 10.1371/journal.pgen.1007458 (PMC6130856; doi:10.1371/journal.pgen.1007458)
Supplement: S1 Data — (ZIP) [file pgen.1007458.s018.zip › S1 Data/ASE_data.txt]

CellType_Condition	ASE_measured_SNP_A1_A2	gDNA_normalized_log(A1/A2)	cDNA_normalized_log(A1/A2)
CD4_T_antiCD3_28	rs4246905_T_C	-0.0319523	-0.0579451
CD4_T_antiCD3_28	rs4246905_T_C	0.09062622	-0.7093045
CD4_T_antiCD3_28	rs4246905_T_C	0.02162307	-0.6369667
CD4_T_antiCD3_28	rs4246905_T_C	0.02885242	-0.4780995
CD4_T_antiCD3_28	rs4246905_T_C	-0.0073457	0.02407965
CD4_T_antiCD3_28	rs4246905_T_C	-0.0103544	0.7383189
CD4_T_antiCD3_28	rs4246905_T_C	0.05124457	0.00519495
CD4_T_antiCD3_28	rs4246905_T_C	-0.0448966	-0.3411583
CD4_T_antiCD3_28	rs4246905_T_C	0.09377529	-0.3356818
CD4_T_antiCD3_28	rs4246905_T_C	-0.1101157	-0.1541109
CD4_T_antiCD3_28	rs4246905_T_C	-0.0814569	-0.0055145
CD8_T_antiCD3_28	rs4263839_A_G	-0.0227265	0.04017352
CD8_T_antiCD3_28	rs4263839_A_G	-0.0037531	0.11178373
CD8_T_antiCD3_28	rs4263839_A_G	0.12248585	-0.5188284
CD8_T_antiCD3_28	rs4263839_A_G	0.11388978	-0.112841
CD8_T_antiCD3_28	rs4263839_A_G	-0.0786372	-0.3222691
CD8_T_antiCD3_28	rs4263839_A_G	0.14845676	0.40579764
CD8_T_antiCD3_28	rs4263839_A_G	0.00853663	0.44812122
CD8_T_antiCD3_28	rs4263839_A_G	-0.0440946	-0.4735136
CD8_T_antiCD3_28	rs4263839_A_G	-0.1192889	-0.2496914
CD8_T_antiCD3_28	rs4263839_A_G	-0.1248687	-0.2556785
MDM_GMCSF	rs4263839_A_G	0.02334672	0.23711334
MDM_GMCSF	rs4263839_A_G	0.10653289	0.35203649
MDM_GMCSF	rs4263839_A_G	0.01385741	0.53511464
MDM_GMCSF	rs4263839_A_G	-0.3349282	0.88929844
MDM_GMCSF	rs4263839_A_G	0.02847375	0.232369
MDM_GMCSF	rs4263839_A_G	0.24548421	0.42210838
MDM_GMCSF	rs4263839_A_G	-0.0827668	0.56126381
MDM_MCSF	rs4263839_A_G	-0.1004313	0.40804108
MDM_MCSF	rs4263839_A_G	0.07844075	-0.2348698
MDM_MCSF	rs4263839_A_G	0.02283244	0.32952997
MDM_MCSF	rs4263839_A_G	0.0255906	0.06718919
MDM_MCSF	rs4263839_A_G	0.1060186	0.18134193
MDM_MCSF	rs4263839_A_G	0.01334312	0.3361301
MDM_MCSF	rs4263839_A_G	-0.3354425	0.87324716
MDM_MCSF	rs4263839_A_G	0.02795947	0.53321545
MDM_MCSF	rs4263839_A_G	0.24496992	-0.0015135
MDM_MCSF	rs4263839_A_G	-0.0832811	0.48179021
MDM_MCSF_LPS	rs4263839_A_G	-0.1004313	-0.0180871
MDM_MCSF_LPS	rs4263839_A_G	0.07844075	0.2601236
MDM_MCSF_LPS	rs4263839_A_G	0.02283244	0.15668099
MDM_MCSF_LPS	rs4263839_A_G	0.0255906	0.29403102
MDM_MCSF_LPS	rs4263839_A_G	0.1060186	0.21002815
MDM_MCSF_LPS	rs4263839_A_G	0.01334312	0.28485982
MDM_MCSF_LPS	rs4263839_A_G	-0.3354425	-0.1801834
MDM_MCSF_LPS	rs4263839_A_G	0.02795947	0.1491621
MDM_MCSF_LPS	rs4263839_A_G	0.24496992	0.236943
MDM_MCSF_LPS	rs4263839_A_G	-0.0832811	0.27958035
monocytes_immunecomplex	rs4246905_T_C	0.02868672	1.30336268
monocytes_immunecomplex	rs4246905_T_C	-0.0075114	1.38626377
monocytes_immunecomplex	rs4246905_T_C	-0.0105201	1.16248467
monocytes_immunecomplex	rs4246905_T_C	0.05107887	1.60426437
monocytes_immunecomplex	rs4246905_T_C	-0.0450623	1.4357522
monocytes_immunecomplex	rs4246905_T_C	0.09360959	0.98343513
monocytes_immunecomplex	rs4246905_T_C	-0.1102814	1.10051142
monocytes_LPS	rs4246905_T_C	-0.0187144	1.05767549
monocytes_LPS	rs4246905_T_C	0.10386416	0.64274005
monocytes_LPS	rs4246905_T_C	0.034861	2.21972743
monocytes_LPS	rs4246905_T_C	0.04209036	0.97406196
monocytes_LPS	rs4246905_T_C	0.00589226	0.91490739
monocytes_LPS	rs4246905_T_C	0.00288357	0.68130274
monocytes_LPS	rs4246905_T_C	0.06448251	0.91538327
monocytes_LPS	rs4246905_T_C	-0.0316587	0.73737951
monocytes_LPS	rs4246905_T_C	0.10701323	0.73759465
monocytes_LPS	rs4246905_T_C	-0.0968778	0.53493828
monocytes_LPS	rs4246905_T_C	-0.1456173	1.30539376
monocytes_LPS	rs4246905_T_C	-0.068219	1.74981603
monocytes_polyIC	rs4263839_A_G	-0.0227265	-0.0257416
monocytes_polyIC	rs4263839_A_G	-0.0037531	1.06427412
monocytes_polyIC	rs4263839_A_G	0.12248585	0.30161692
monocytes_polyIC	rs4263839_A_G	0.11388978	0.26722043
monocytes_polyIC	rs4263839_A_G	-0.0786372	-0.6290006
monocytes_polyIC	rs4263839_A_G	0.14845676	0.44543028
monocytes_polyIC	rs4263839_A_G	0.00853663	0.90939268
monocytes_polyIC	rs4263839_A_G	-0.0440946	0.63300952
monocytes_polyIC	rs4263839_A_G	-0.1192889	0.68134838
monocytes_polyIC	rs4263839_A_G	-0.1248687	0.694652
