# Supplementary material for: Reduced monocyte and macrophage TNFSF15/TL1A expression is associated with susceptibility to inflammatory bowel disease
Source: PLoS Genet. 2018 Sep 10;14(9):e1007458. doi: 10.1371/journal.pgen.1007458 (PMC6130856; doi:10.1371/journal.pgen.1007458)
Supplement: S1 Data — (ZIP) [file pgen.1007458.s018.zip › S1 Data/cross-over_ASE_data.txt]

CellType_Condition	Genotype	ASE_measured_SNP_A1_A2	gDNA_normalized_log(A1/A2)	cDNA_normalized_log(A1/A2)
monocytes_immunecomplex	rs6478109het_rs4263839het_rs4246905hom	rs4263839_A_G	-0.0514143	0.84417539
monocytes_immunecomplex	rs6478109het_rs4263839het_rs4246905hom	rs4263839_A_G	0.08520196	0.9648797
monocytes_immunecomplex	rs6478109het_rs4263839het_rs4246905hom	rs4263839_A_G	0.11976893	1.16833496
monocytes_immunecomplex	rs6478109het_rs4263839het_rs4246905hom	rs4263839_A_G	-0.1535566	1.24928514
monocytes_immunecomplex	rs6478109hom_rs4263839hom_rs4246905het	rs4246905_T_C	-0.0809309	0.06724738
monocytes_immunecomplex	rs6478109hom_rs4263839hom_rs4246905het	rs4246905_T_C	-0.0609647	-0.0405111
monocytes_immunecomplex	rs6478109hom_rs4263839hom_rs4246905het	rs4246905_T_C	-0.057598	-0.1290821
monocytes_immunecomplex	rs6478109hom_rs4263839hom_rs4246905het	rs4246905_T_C	0.19949368	0.23996402
monocytes_immunecomplex	rs6478109hom_rs4263839het_rs4246905het	rs4246905_T_C	0.02998835	0.00943465
monocytes_immunecomplex	rs6478109hom_rs4263839het_rs4246905het	rs4246905_T_C	0.01240747	-0.0378601
monocytes_immunecomplex	rs6478109hom_rs4263839het_rs4246905het	rs4246905_T_C	-0.0423958	0.21348506
