# Supplementary material for: Reduced monocyte and macrophage TNFSF15/TL1A expression is associated with susceptibility to inflammatory bowel disease
Source: PLoS Genet. 2018 Sep 10;14(9):e1007458. doi: 10.1371/journal.pgen.1007458 (PMC6130856; doi:10.1371/journal.pgen.1007458)
Supplement: S1 Data — (ZIP) [file pgen.1007458.s018.zip › S1 Data/eQTL_qPCR_data.txt]

CellType_Condition	rs6378109_genotype	TNFSF15_deltaCt
monocytes_exvivo	GG	-13.51464
monocytes_exvivo	GG	-14.03919
monocytes_exvivo	GG	-13.74625
monocytes_exvivo	GG	-13.48932
monocytes_exvivo	GG	-15.17398
monocytes_exvivo	GG	-14.41893
monocytes_exvivo	GG	-14.60319
monocytes_exvivo	GG	-14.52293
monocytes_exvivo	GG	-14.52061
monocytes_exvivo	GG	-13.36954
monocytes_exvivo	GA	-12.82345
monocytes_exvivo	GA	-12.74666
monocytes_exvivo	GA	-13.32988
monocytes_exvivo	GA	-13.51663
monocytes_exvivo	GA	-13.58873
monocytes_exvivo	GA	-13.48906
monocytes_exvivo	GA	-13.23113
monocytes_exvivo	GA	-14.5897
monocytes_exvivo	GA	-13.19613
monocytes_exvivo	GA	-13.73306
monocytes_exvivo	GA	-12.73937
monocytes_exvivo	GA	-11.98366
monocytes_exvivo	GA	-13.0029
monocytes_exvivo	GA	-13.34601
monocytes_exvivo	GA	-14.16574
monocytes_exvivo	GA	-13.62887
monocytes_exvivo	AA	-11.81827
monocytes_exvivo	AA	-12.31386
monocytes_exvivo	AA	-12.61259
monocytes_exvivo	AA	-12.88886
monocytes_exvivo	AA	-12.65137
monocytes_exvivo	AA	-13.36671
monocytes_exvivo	AA	-13.25294
monocytes_exvivo	AA	-12.62906
monocytes_exvivo	AA	-13.04255
monocytes_LPS	GG	-9.461184
monocytes_LPS	GG	-11.14687
monocytes_LPS	GG	-12.41135
monocytes_LPS	GG	-10.94137
monocytes_LPS	GG	-11.46533
monocytes_LPS	GG	-10.5634
monocytes_LPS	GG	-5.85403
monocytes_LPS	GG	-9.247469
monocytes_LPS	GA	-10.34284
monocytes_LPS	GA	-7.037817
monocytes_LPS	GA	-6.715601
monocytes_LPS	GA	-12.2765
monocytes_LPS	GA	-9.64728
monocytes_LPS	GA	-10.24399
monocytes_LPS	GA	-11.06656
monocytes_LPS	GA	-8.485561
monocytes_LPS	GA	-10.88346
monocytes_LPS	GA	-10.82761
monocytes_LPS	GA	-10.13878
monocytes_LPS	AA	-9.754102
monocytes_LPS	AA	-8.896858
monocytes_LPS	AA	-8.928896
monocytes_LPS	AA	-10.00673
monocytes_LPS	AA	-10.50208
monocytes_LPS	AA	-7.109741
monocytes_LPS	AA	-9.008592
monocytes_immunecomplex	GG	-6.59137
monocytes_immunecomplex	GG	-6.021228
monocytes_immunecomplex	GG	-6.53059
monocytes_immunecomplex	GG	-4.719684
monocytes_immunecomplex	GG	-6.986432
monocytes_immunecomplex	GG	-5.735851
monocytes_immunecomplex	GA	-4.670984
monocytes_immunecomplex	GA	-4.287229
monocytes_immunecomplex	GA	-5.242701
monocytes_immunecomplex	GA	-4.814443
monocytes_immunecomplex	GA	-4.661037
monocytes_immunecomplex	GA	-6.085454
monocytes_immunecomplex	GA	-4.531082
monocytes_immunecomplex	GA	-6.078157
monocytes_immunecomplex	GA	-5.543035
monocytes_immunecomplex	GA	-3.735428
monocytes_immunecomplex	AA	-4.957415
monocytes_immunecomplex	AA	-5.3256
monocytes_immunecomplex	AA	-3.154848
monocytes_immunecomplex	AA	-4.571068
monocytes_immunecomplex	AA	-3.341563
monocytes_polyIC	GG	-11.83709
monocytes_polyIC	GG	-10.84724
monocytes_polyIC	GG	-13.20116
monocytes_polyIC	GG	-11.75734
monocytes_polyIC	GG	-12.16833
monocytes_polyIC	GG	-11.75406
monocytes_polyIC	GG	-11.86111
monocytes_polyIC	GG	-12.07788
monocytes_polyIC	GA	-11.78754
monocytes_polyIC	GA	-11.35016
monocytes_polyIC	GA	-11.32963
monocytes_polyIC	GA	-10.56809
monocytes_polyIC	GA	-10.75864
monocytes_polyIC	GA	-11.6452
monocytes_polyIC	GA	-11.93922
monocytes_polyIC	GA	-11.62832
monocytes_polyIC	GA	-11.1585
monocytes_polyIC	GA	-11.80366
monocytes_polyIC	AA	-11.31302
monocytes_polyIC	AA	-10.14246
monocytes_polyIC	AA	-10.70654
monocytes_polyIC	AA	-11.82715
monocytes_polyIC	AA	-11.16459
monocytes_polyIC	AA	-11.30375
monocytes_polyIC	AA	-12.1143
monocytes_polyIC	AA	-11.05046
CD4_T_antiCD3_28	GG	-12.25169
CD4_T_antiCD3_28	GG	-12.23403
CD4_T_antiCD3_28	GG	-11.76154
CD4_T_antiCD3_28	GG	-12.47321
CD4_T_antiCD3_28	GG	-12.68363
CD4_T_antiCD3_28	GG	-13.12888
CD4_T_antiCD3_28	GG	-13.38453
CD4_T_antiCD3_28	GG	-13.04274
CD4_T_antiCD3_28	GG	-12.45715
CD4_T_antiCD3_28	GG	-12.79342
CD4_T_antiCD3_28	GA	-12.59407
CD4_T_antiCD3_28	GA	-11.88511
CD4_T_antiCD3_28	GA	-12.37563
CD4_T_antiCD3_28	GA	-12.20017
CD4_T_antiCD3_28	GA	-12.78665
CD4_T_antiCD3_28	GA	-13.31937
CD4_T_antiCD3_28	GA	-13.3881
CD4_T_antiCD3_28	GA	-12.66284
CD4_T_antiCD3_28	GA	-13.2681
CD4_T_antiCD3_28	GA	-13.51818
CD4_T_antiCD3_28	GA	-12.68385
CD4_T_antiCD3_28	GA	-12.5394
CD4_T_antiCD3_28	GA	-12.31124
CD4_T_antiCD3_28	GA	-12.4509
CD4_T_antiCD3_28	GA	-13.44616
CD4_T_antiCD3_28	GA	-12.53918
CD4_T_antiCD3_28	AA	-12.86324
CD4_T_antiCD3_28	AA	-12.79233
CD4_T_antiCD3_28	AA	-12.65605
CD4_T_antiCD3_28	AA	-13.50856
CD4_T_antiCD3_28	AA	-12.00541
CD4_T_antiCD3_28	AA	-12.85956
CD4_T_antiCD3_28	AA	-13.66626
CD4_T_antiCD3_28	AA	-10.36041
CD4_T_antiCD3_28	AA	-13.30399
CD8_T_antiCD3_28	GG	-14.8857
CD8_T_antiCD3_28	GG	-13.92338
CD8_T_antiCD3_28	GG	-14.40654
CD8_T_antiCD3_28	GG	-12.32825
CD8_T_antiCD3_28	GG	-13.64308
CD8_T_antiCD3_28	GG	-13.79112
CD8_T_antiCD3_28	GG	-15.01948
CD8_T_antiCD3_28	GG	-14.62144
CD8_T_antiCD3_28	GG	-13.32179
CD8_T_antiCD3_28	GA	-13.25024
CD8_T_antiCD3_28	GA	-13.745
CD8_T_antiCD3_28	GA	-13.2091
CD8_T_antiCD3_28	GA	-11.91943
CD8_T_antiCD3_28	GA	-14.03569
CD8_T_antiCD3_28	GA	-14.15017
CD8_T_antiCD3_28	GA	-14.33085
CD8_T_antiCD3_28	GA	-12.66332
CD8_T_antiCD3_28	GA	-14.14292
CD8_T_antiCD3_28	GA	-13.73489
CD8_T_antiCD3_28	AA	-15.00224
CD8_T_antiCD3_28	AA	-12.39057
CD8_T_antiCD3_28	AA	-14.50796
CD8_T_antiCD3_28	AA	-14.33291
CD8_T_antiCD3_28	AA	-15.28141
CD8_T_antiCD3_28	AA	-14.14082
CD8_T_antiCD3_28	AA	-13.85186
CD8_T_antiCD3_28	AA	-14.05894
CD8_T_antiCD3_28	AA	-14.13537
