# Supplementary material for: Reduced monocyte and macrophage TNFSF15/TL1A expression is associated with susceptibility to inflammatory bowel disease
Source: PLoS Genet. 2018 Sep 10;14(9):e1007458. doi: 10.1371/journal.pgen.1007458 (PMC6130856; doi:10.1371/journal.pgen.1007458)
Supplement: S1 Data — (ZIP) [file pgen.1007458.s018.zip › S1 Data/secreted_protein.txt]

CellType_Condition	rs6478109_genotype	TNFSF15_pg/ml
monocytes_immunecomplex	GG	14.91
monocytes_immunecomplex	GG	17.18
monocytes_immunecomplex	GG	30.35
monocytes_immunecomplex	GG	5.44
monocytes_immunecomplex	GG	22.63
monocytes_immunecomplex	GG	7.37
monocytes_immunecomplex	GG	12.33
monocytes_immunecomplex	GG	6.63
monocytes_immunecomplex	GG	28.35
monocytes_immunecomplex	GG	7.68
monocytes_immunecomplex	GG	44.56
monocytes_immunecomplex	GG	10.17
monocytes_immunecomplex	AA	12.38
monocytes_immunecomplex	AA	61.71
monocytes_immunecomplex	AA	14.07
monocytes_immunecomplex	AA	40.9
monocytes_immunecomplex	AA	47.85
monocytes_immunecomplex	AA	168.44
monocytes_immunecomplex	AA	91.81
monocytes_immunecomplex	AA	57.96
monocytes_immunecomplex	AA	25.88
monocytes_immunecomplex	AA	110.91
monocytes_immunecomplex	AA	81.24
monocytes_immunecomplex	AA	71.55
monocytes_LPS	GG	0.28
monocytes_LPS	GG	3.53
monocytes_LPS	GG	7.37
monocytes_LPS	GG	0.55
monocytes_LPS	GG	0.55
monocytes_LPS	GG	0
monocytes_LPS	GG	0.46
monocytes_LPS	GG	0.77
monocytes_LPS	GG	2.2
monocytes_LPS	GG	0.92
monocytes_LPS	GG	0.92
monocytes_LPS	GG	1.88
monocytes_LPS	AA	1.09
monocytes_LPS	AA	1.09
monocytes_LPS	AA	2.99
monocytes_LPS	AA	6.27
monocytes_LPS	AA	3.26
monocytes_LPS	AA	7.92
monocytes_LPS	AA	16.04
monocytes_LPS	AA	1.88
monocytes_LPS	AA	2.53
monocytes_LPS	AA	2.86
monocytes_LPS	AA	10.88
monocytes_LPS	AA	2.2
monocyte_polyIC	GG	0
monocyte_polyIC	GG	0
monocyte_polyIC	GG	0.28
monocyte_polyIC	GG	0.28
monocyte_polyIC	GG	0
monocyte_polyIC	GG	0
monocyte_polyIC	GG	0.31
monocyte_polyIC	GG	0.31
monocyte_polyIC	GG	0.61
monocyte_polyIC	GG	0.03
monocyte_polyIC	GG	0
monocyte_polyIC	GG	0.92
monocyte_polyIC	AA	0.28
monocyte_polyIC	AA	1.09
monocyte_polyIC	AA	0.82
monocyte_polyIC	AA	1.9
monocyte_polyIC	AA	0.82
monocyte_polyIC	AA	0.55
monocyte_polyIC	AA	0.92
monocyte_polyIC	AA	0.31
monocyte_polyIC	AA	0.31
monocyte_polyIC	AA	0.03
monocyte_polyIC	AA	0.92
monocyte_polyIC	AA	0.61
