# Supplementary material for: Reduced monocyte and macrophage TNFSF15/TL1A expression is associated with susceptibility to inflammatory bowel disease
Source: PLoS Genet. 2018 Sep 10;14(9):e1007458. doi: 10.1371/journal.pgen.1007458 (PMC6130856; doi:10.1371/journal.pgen.1007458)
Supplement: S1 Data — (ZIP) [file pgen.1007458.s018.zip › S1 Data/surface_protein.txt]

CellType_Condition	rs6478109_genotype	%TNFSF15+
monocytes_immunecomplex	GG	5.13
monocytes_immunecomplex	GG	3.19
monocytes_immunecomplex	GG	8.74
monocytes_immunecomplex	GG	3.25
monocytes_immunecomplex	GG	1.63
monocytes_immunecomplex	GG	1.11
monocytes_immunecomplex	GG	1.2
monocytes_immunecomplex	GG	5.18
monocytes_immunecomplex	GG	2.97
monocytes_immunecomplex	GG	2.08
monocytes_immunecomplex	GG	3.66
monocytes_immunecomplex	GG	1.4
monocytes_immunecomplex	AA	3.88
monocytes_immunecomplex	AA	5.91
monocytes_immunecomplex	AA	9.67
monocytes_immunecomplex	AA	7.93
monocytes_immunecomplex	AA	1.94
monocytes_immunecomplex	AA	11
monocytes_immunecomplex	AA	6.66
monocytes_immunecomplex	AA	9.14
monocytes_immunecomplex	AA	3.93
monocytes_immunecomplex	AA	9.1
monocytes_immunecomplex	AA	3.17
monocytes_immunecomplex	AA	2.79
