# Supplementary material for: Reduced monocyte and macrophage TNFSF15/TL1A expression is associated with susceptibility to inflammatory bowel disease
Source: PLoS Genet. 2018 Sep 10;14(9):e1007458. doi: 10.1371/journal.pgen.1007458 (PMC6130856; doi:10.1371/journal.pgen.1007458)
Supplement: S1 Data — (ZIP) [file pgen.1007458.s018.zip › S1 Data/T_cell_activation.txt]

Condition	rs6478109_genotype	Measurement	Percent
anti-CD3	GG	CD4_T_%CD25+	76
anti-CD3	GG	CD4_T_%CD25+	72.2
anti-CD3	GG	CD4_T_%CD25+	67.5
anti-CD3	GG	CD4_T_%CD25+	81.3
anti-CD3	GG	CD4_T_%CD25+	74.1
anti-CD3	GG	CD4_T_%CD25+	75.4
anti-CD3	GG	CD4_T_%CD25+	73.8
anti-CD3	GG	CD4_T_%CD25+	71.1
anti-CD3	AA	CD4_T_%CD25+	86.3
anti-CD3	AA	CD4_T_%CD25+	74.5
anti-CD3	AA	CD4_T_%CD25+	75.8
anti-CD3	AA	CD4_T_%CD25+	84.4
anti-CD3	AA	CD4_T_%CD25+	84.3
anti-CD3	AA	CD4_T_%CD25+	85.5
anti-CD3	AA	CD4_T_%CD25+	78.3
anti-CD3	GG	CD4_T_%divided	33
anti-CD3	GG	CD4_T_%divided	26
anti-CD3	GG	CD4_T_%divided	29.7
anti-CD3	GG	CD4_T_%divided	50.4
anti-CD3	GG	CD4_T_%divided	34.5
anti-CD3	GG	CD4_T_%divided	18.8
anti-CD3	GG	CD4_T_%divided	23.7
anti-CD3	GG	CD4_T_%divided	28.8
anti-CD3	AA	CD4_T_%divided	35.9
anti-CD3	AA	CD4_T_%divided	30.7
anti-CD3	AA	CD4_T_%divided	37
anti-CD3	AA	CD4_T_%divided	48.4
anti-CD3	AA	CD4_T_%divided	43.7
anti-CD3	AA	CD4_T_%divided	47.5
anti-CD3	AA	CD4_T_%divided	40.3
anti-CD3_anti-TNFSF15	GG	CD4_T_%CD25+	59
anti-CD3_anti-TNFSF15	GG	CD4_T_%CD25+	48.9
anti-CD3_anti-TNFSF15	GG	CD4_T_%CD25+	47.7
anti-CD3_anti-TNFSF15	GG	CD4_T_%CD25+	67.2
anti-CD3_anti-TNFSF15	GG	CD4_T_%CD25+	59.6
anti-CD3_anti-TNFSF15	GG	CD4_T_%CD25+	62.3
anti-CD3_anti-TNFSF15	GG	CD4_T_%CD25+	60.4
anti-CD3_anti-TNFSF15	GG	CD4_T_%CD25+	53.3
anti-CD3_anti-TNFSF15	AA	CD4_T_%CD25+	77.4
anti-CD3_anti-TNFSF15	AA	CD4_T_%CD25+	54.9
anti-CD3_anti-TNFSF15	AA	CD4_T_%CD25+	59.7
anti-CD3_anti-TNFSF15	AA	CD4_T_%CD25+	68.3
anti-CD3_anti-TNFSF15	AA	CD4_T_%CD25+	67
anti-CD3_anti-TNFSF15	AA	CD4_T_%CD25+	60.7
anti-CD3_anti-TNFSF15	AA	CD4_T_%CD25+	61.5
anti-CD3_anti-TNFSF15	GG	CD4_T_%divided	22.9
anti-CD3_anti-TNFSF15	GG	CD4_T_%divided	13.6
anti-CD3_anti-TNFSF15	GG	CD4_T_%divided	15.7
anti-CD3_anti-TNFSF15	GG	CD4_T_%divided	36.1
anti-CD3_anti-TNFSF15	GG	CD4_T_%divided	24.1
anti-CD3_anti-TNFSF15	GG	CD4_T_%divided	10.5
anti-CD3_anti-TNFSF15	GG	CD4_T_%divided	12.9
anti-CD3_anti-TNFSF15	GG	CD4_T_%divided	14.2
anti-CD3_anti-TNFSF15	AA	CD4_T_%divided	28.2
anti-CD3_anti-TNFSF15	AA	CD4_T_%divided	18.3
anti-CD3_anti-TNFSF15	AA	CD4_T_%divided	22.7
anti-CD3_anti-TNFSF15	AA	CD4_T_%divided	30.7
anti-CD3_anti-TNFSF15	AA	CD4_T_%divided	27.6
anti-CD3_anti-TNFSF15	AA	CD4_T_%divided	25.1
anti-CD3_anti-TNFSF15	AA	CD4_T_%divided	24.9
